# Supplementary material for: Dicarboxylic Acid Monoesters in β- and δ-Lactam Synthesis
Source: Molecules. 2022 Apr 11;27(8):2469. doi: 10.3390/molecules27082469 (PMC9032910; doi:10.3390/molecules27082469)
Supplement: Supplementary file 1 [file molecules-27-02469-s001.zip]

Archive with 1 entries (1 files):
- molecules-1662283-supplementary.pdf
